# Supplementary material for: A TaSnRK1α Modulates TaPAP6L‐Mediated Wheat Cold Tolerance through Regulating Endogenous Jasmonic Acid
Source: Adv Sci (Weinh). 2023 Sep 22;10(31):2303478. doi: 10.1002/advs.202303478 (PMC10625090; doi:10.1002/advs.202303478)
Supplement: Supplementary file 2 — Supplemental Table 1 [file ADVS-10-2303478-s001.xls]

## Sheet: Supplemental Table 1
Supplemental Table 1. The expression of 28 annotation genes in a 9-Mb (532-541 Mb) interval between cold-tolerant pools (CTPs) and cold-sensitive pools (CSPs) based on transcriptome analysis.
Gene No.	Gene_ID	Position	Combination contrast
			SCold/SCK (24h)	SCold/SCK (48h)	SCold/Tcold (24h)	SCold/Tcold (48h)
	AX-109502088	530.32
	AX-109569364	532.214
	AX-110494163	532.232
	AX-108958046	532.265
1	TraesCS1A02G345900	532.778	-	-	+	-
2	TraesCS1A02G346600	533.14	-	-	+	-
3	TraesCS1A02G347700	533.448	+	+	-	-
4	TraesCS1A02G348500	533.733	+	+	-	-
5	TraesCS1A02G348700	534.044	+	+	-	-
6	TraesCS1A02G350100	535.028	-	-	+	-
7	TraesCS1A02G350200	535.062	+	+	-	-
8	TraesCS1A02G350500	535.315	+	+	+	+
9	TraesCS1A02G350600	535.324	-	-	+	-
10	TraesCS1A02G350900	535.445	-	-	+	-
	AX-94786525	536.026
	AX-94843313	536.026
11	TraesCS1A02G351900	536.354	+	+	-	-
12	TraesCS1A02G352700	536.661	+	+	-	-
13	TraesCS1A02G354400	537.354	-	-	+	-
14	TraesCS1A02G354600	537.538	+	-	-	-
15	TraesCS1A02G354700	537.543	+	+	-	-
16	TraesCS1A02G355100	537.828	+	+	-	-
17	TraesCS1A02G355200	537.961	+	-	-	-
18	TraesCS1A02G355500	537.974	+	+	-	-
19	TraesCS1A02G356900	539.76	+	+	-	-
20	TraesCS1A02G357300	539.965	-	+	-	-
21	TraesCS1A02G357400	539.974	-	-	+	+
22	TraesCS1A02G357500	540.048	-	-	+	-
23	TraesCS1A02G357900	540.144	-	-	+	+
24	TraesCS1A02G358000	540.152	-	-	-	+
25	TraesCS1A02G358600	540.337	+	-	-	-
26	TraesCS1A02G358800	540.403	-	-	+	+
27	TraesCS1A02G360300	541.466	+	+	+	+
28	TraesCS1A02G360400	541.628	+	+	+	+
	AX-110923532	541.999
	AX-94667209	554.513

## Sheet: Supplemental Table 2
Supplemental Table 2. Hi-Tom sequencing results of TaSnRK1α-edited
Sort	Reads number	Ratio	Left reads seq	Right reads seq
Cas9-1
1	4054	0.2713	TGGACGCAGCAGGCAGAGATGCCAACCCgCTGGCCGGCTACCGGATCGGCAAAACCCTcGGCATCGGGTCCTTTGGTAAGGTGAAGATCGCCGAGCATATAATTACGGGCCACAAGGTCGCAA	ATATAATTACGGGCCACAAGGTCGCAATCAAGATCCTCAATCGCCGTAAGATCAAGAGCATGGAGATGGAAGAGAAAGGtTggTCATCGCTCAtTCTGTTCAGAAAGCTTGTT
2	3875	0.2594	TGGACGCAGCAGGCAGAGATGCCAACCCCCTGGCCGGCTACCGGATCGGCAAAACCCTTGGCATCGGGTCCTTTGGTAAGGTGAAGATCGCCGAGCATATAATTACGGGCCACAAGGTCGCAA	ATATAATTACGGGCCACAAGGTCGCAATCAAGATCCTCAATCGCCGTAAGATCAAGAAGCATGGAGATGGAAGAGAAAGGTCTGCGATCGCTCACTCTGTTCAGAAAGCTTGTT
3	3044	0.2037	TGGACGCAGCAGGCAGAGATGCCAACCCgCTGGCCGGCTACCGGATCGGCAAAACCCTcGGCATCGGGTCCTTTGGTAAGGTGAAGATCGCCGAGCATATAATTACGGGCCACAAGGTtGCAA	TATAATTACGGGCCACAAGGTtGCAATCAAGATCCTCAATCGCCGTAAGATCAAgAAGCATGGAGATGGAAGAGAAAGGTcggTCATCGCTCACTtTGTTCAGAAAGCTTGTT
4	1085	0.0726	TGGACGCAGCAGGCAGAGATGCCAACCCgCTGGCCGGCTACCGGATCGGCAAAACCCTcGGCATCGGGTCCTTTGGTAAGGTGAAGATCGCCGAGCATATAATTACGGGCCACAAGGTCGCAA	ATATAATTACGGGCCACAAGGTCGCAATCAAGATCCTCAATCGCCGTAAGATCAAgAAGCATGGAGATGGAAGAGAAAGGTCTGCGATCGCTCACTCTGTTCAGAAAGCTTGTT
5	912	0.061	TGGACGCAGCAGGCAGAGATGCCAACCCCCTGGCCGGCTACCGGATCGGCAAAACCCTTGGCATCGGGTCCTTTGGTAAGGTGAAGATCGCCGAGCATATAATTACGGGCCACAAGGTCGCAA	ATATAATTACGGGCCACAAGGTCGCAATCAAGATCCTCAATCGCCGTAAGATCAAGAGCATGGAGATGGAAGAGAAAGGtTggTCATCGCTCAtTCTGTTCAGAAAGCTTGTT
6	395	0.0264	TGGACGCAGCAGGCAGAGATGCCAACCCCCTGGCCGGCTACCGGATCGGCAAAACCCTTGGCATCGGGTCCTTTGGTAAGGTGAAGATCGCCGAGCATATAATTACGGGCCACAAGGTtGCAA	TATAATTACGGGCCACAAGGTtGCAATCAAGATCCTCAATCGCCGTAAGATCAAgAAGCATGGAGATGGAAGAGAAAGGTcggTCATCGCTCACTtTGTTCAGAAAGCTTGTT
7	293	0.0196	TGGACGCAGCAGGCAGAGATGCCAACCCgCTGGCCGGCTACCGGATCGGCAAAACCCTcGGCATCGGGTCCTTTGGTAAGGTGAAGATCGCCGAGCATATAATTACGGGCCACAAGGTCGCAA	TATAATTACGGGCCACAAGGTCGCAATCAAGATCCTCAATCGCCGTAAGATCAAgAAGCATGGAGATGGAAGAGAAAGGTcggTCATCGCTCACTtTGTTCAGAAAGCTTGTT
8	204	0.0137	TGGACGCAGCAGGCAGAGATGCCAACCCCCTGGCCGGCTACCGGATCGGCAAAACCCTTGGCATCGGGTCCTTTGGTAAGGTGAAGATCGCCGAGCATATAATTACGGGCCACAAGGTCGCAA	ATATAATTACGGGCCACAAGGTCGCAATCAAGATCCTCAATCGCCGTAAGATCAAGAGCATGGAGATGGAAGAGAAAGGTcggTCATCGCTCACTtTGTTCAGAAAGCTTGTT
9	199	0.0133	TGGACGCAGCAGGCAGAGATGCCAACCCCCTGGCCGGCTACCGGATCGGCAAAACCCTTGGCATCGGGTCCTTTGGTAAGGTGAAGATCGCCGAGCATATAATTACGGGCCACAAGGTCGCAA	TATAATTACGGGCCACAAGGTCGCAATCAAGATCCTCAATCGCCGTAAGATCAAGaAGCATGGAGATGGAAGAGAAAGGTCTGCGATCGCTCACTCTGTTCAGAAAGCTTGTT
10	198	0.0133	TGGACGCAGCAGGCAGAGATGCCAACCCCCTGNCCGGCTACCGGATCGGCAAAACCCTTGGCATCGGGTCCTTTGGTAAGGTGAAGATCGCCGAGCATATAATTACGGGCCACAAGGTCGCAA	ATATAATTACGGGCCACAAGGTCGCAATCAAGATCCTCAATCGCCGTAAGATCAAGAGCATGGAGATGGAAGAGAAAGGTCTGCGATCGCTCACTCTGTTCAGAAAGCTTGTT
11	194	0.013	TGGACGCAGCAGGCAGAGATGCCAACCCgCTGGCCGGCTACCGGATCGGCAAAACCCTTGGCATCGGGTCCTTTGGTAAGGTGAAGATCGCCGAGCATATAATTACGGGCCACAAGGTCGCAA	ATATAATTACGGGCCACAAGGTCGCAATCAAGATCCTCAATCGCCGTAAGATCAAGAGCATGGAGATGGAAGAGAAAGGTCTGCGATCGCTCACTCTGTTCAGAAAGCTTGTT
12	174	0.0116	TGGACGCAGCAGGCAGAGATGCCAACCCgCTGGCCGGCTACCGGATCGGCAAAACCCTcGGCATCGGGTCCTTTGGTAAGGTGAAGATCGCCGAGCATATAATTACGGGCCACAAGGTtGCAA	ATATAATTACGGGCCACAAGGTtGCAATCAAGATCCTCAATCGCCGTAAGATCAAGAGCATGGAGATGGAAGAGAAAGGtTggTCATCGCTCAtTCTGTTCAGAAAGCTTGTT
13	139	0.0093	TGGACGCAGCAGGCAGAGATGCCAACCCgCTGGCCGGCTACCGGATCGGCAAAACCCTcGGCATCGGGTCCTTTGGTAAGGTGAAGATCGCCGAGCATATAATTACGGGCCACAAGGTtGCAA	ATATAATTACGGGCCACAAGGTtGCAATCAAGATCCTCAATCGCCGTAAGATCAAGAGCATGGAGATGGAAGAGAAAGGTCTGCGATCGCTCACTCTGTTCAGAAAGCTTGTT
14	121	0.0081	TGGACGCAGCAGGCAGAGATGCCAACCCCCTGGCCGGCTACCGGATCGGCAAAACCCTcGGCATCGGGTCCTTTGGTAAGGTGAAGATCGCCGAGCATATAATTACGGGCCACAAGGTtGCAA	TATAATTACGGGCCACAAGGTtGCAATCAAGATCCTCAATCGCCGTAAGATCAAgAAGCATGGAGATGGAAGAGAAAGGTcggTCATCGCTCACTtTGTTCAGAAAGCTTGTT
15	54	0.0036	TGGACGCAGCAGGCAGAGATGCCAACCCgCTNGCCGGCTACCGGATCGGCAAAACCCTcGGCATCGGGTCCTTTGGTAAGGTGAAGATCGCCGAGCATATAATTACGGGCCACAAGGTCGCAA	ATATAATTACGGGCCACAAGGTCGCAATCAAGATCCTCAATCGCCGTAAGATCAAGAGCATGGAGATGGAAGAGAAAGGtTggTCATCGCTCAtTCTGTTCAGAAAGCTTGTT
Cas9-2
1	4201	0.281	TGGACGCAGCAGGCAGAGATGCCAACCCgCTGGCCGGCTACCGGATCGGCAAAACCCTcGGCATCGGGTCCTTTGGTAAGGTGAAGATCGCCGAGCATATAATTACGGGCCACAAGGTCGCAA	ATATAATTACGGGCCACAAGGTCGCAATCAAGATCCTCAATCGCCGTAAGATCAAGAAAGCATGGAGATGGAAGAGAAAGGtTggTCATCGCTCAtTCTGTTCAGAAAGCTTGTT
2	3905	0.2612	TGGACGCAGCAGGCAGAGATGCCAACCCCCTGGCCGGCTACCGGATCGGCAAAACCCTTGGCATCGGGTCCTTTGGTAAGGTGAAGATCGCCGAGCATATAATTACGGGCCACAAGGTCGCAA	ATATAATTACGGGCCACAAGGTCGCAATCAAGATCCTCAATCGCCGTAAGATCAAGAGCATGGAGATGGAAGAGAAAGGTCTGCGATCGCTCACTCTGTTCAGAAAGCTTGTT
3	3223	0.2156	TGGACGCAGCAGGCAGAGATGCCAACCCgCTGGCCGGCTACCGGATCGGCAAAACCCTcGGCATCGGGTCCTTTGGTAAGGTGAAGATCGCCGAGCATATAATTACGGGCCACAAGGTtGCAA	TATAATTACGGGCCACAAGGTtGCAATCAAGATCCTCAATCGCCGTAAGATCAAgAAAGCATGGAGATGGAAGAGAAAGGTcggTCATCGCTCACTtTGTTCAGAAAGCTTGTT
4	837	0.056	TGGACGCAGCAGGCAGAGATGCCAACCCgCTGGCCGGCTACCGGATCGGCAAAACCCTcGGCATCGGGTCCTTTGGTAAGGTGAAGATCGCCGAGCATATAATTACGGGCCACAAGGTCGCAA	ATATAATTACGGGCCACAAGGTCGCAATCAAGATCCTCAATCGCCGTAAGATCAAGAGCATGGAGATGGAAGAGAAAGGTCTGCGATCGCTCACTCTGTTCAGAAAGCTTGTT
5	636	0.0425	TGGACGCAGCAGGCAGAGATGCCAACCCCCTGGCCGGCTACCGGATCGGCAAAACCCTTGGCATCGGGTCCTTTGGTAAGGTGAAGATCGCCGAGCATATAATTACGGGCCACAAGGTCGCAA	ATATAATTACGGGCCACAAGGTCGCAATCAAGATCCTCAATCGCCGTAAGATCAAGAGCATGGAGATGGAAGAGAAAGGtTggTCATCGCTCAtTCTGTTCAGAAAGCTTGTT
6	296	0.0198	TGGACGCAGCAGGCAGAGATGCCAACCCCCTGGCCGGCTACCGGATCGGCAAAACCCTTGGCATCGGGTCCTTTGGTAAGGTGAAGATCGCCGAGCATATAATTACGGGCCACAAGGTCGCAA	TATAATTACGGGCCACAAGGTCGCAATCAAGATCCTCAATCGCCGTAAGATCAAgAAGCATGGAGATGGAAGAGAAAGGTcggTCATCGCTCACTtTGTTCAGAAAGCTTGTT
7	290	0.0194	TGGACGCAGCAGGCAGAGATGCCAACCCCCTGGCCGGCTACCGGATCGGCAAAACCCTTGGCATCGGGTCCTTTGGTAAGGTGAAGATCGCCGAGCATATAATTACGGGCCACAAGGTtGCAA	TATAATTACGGGCCACAAGGTtGCAATCAAGATCCTCAATCGCCGTAAGATCAAgAAGCATGGAGATGGAAGAGAAAGGTcggTCATCGCTCACTtTGTTCAGAAAGCTTGTT
8	240	0.0161	TGGACGCAGCAGGCAGAGATGCCAACCCCCTNGCCGGCTACCGGATCGGCAAAACCCTTGGCATCGGGTCCTTTGGTAAGGTGAAGATCGCCGAGCATATAATTACGGGCCACAAGGTCGCAA	ATATAATTACGGGCCACAAGGTCGCAATCAAGATCCTCAATCGCCGTAAGATCAAGAGCATGGAGATGGAAGAGAAAGGTCTGCGATCGCTCACTCTGTTCAGAAAGCTTGTT
9	190	0.0127	TGGACGCAGCAGGCAGAGATGCCAACCCgCTGGCCGGCTACCGGATCGGCAAAACCCTcGGCATCGGGTCCTTTGGTAAGGTGAAGATCGCCGAGCATATAATTACGGGCCACAAGGTtGCAA	ATATAATTACGGGCCACAAGGTtGCAATCAAGATCCTCAATCGCCGTAAGATCAAGAGCATGGAGATGGAAGAGAAAGGtTggTCATCGCTCAtTCTGTTCAGAAAGCTTGTT
10	180	0.012	TGGACGCAGCAGGCAGAGATGCCAACCCgCTGGCCGGCTACCGGATCGGCAAAACCCTcGGCATCGGGTCCTTTGGTAAGGTGAAGATCGCCGAGCATATAATTACGGGCCACAAGGTCGCAA	TATAATTACGGGCCACAAGGTCGCAATCAAGATCCTCAATCGCCGTAAGATCAAgAAGCATGGAGATGGAAGAGAAAGGtTggTCATCGCTCAtTCTGTTCAGAAAGCTTGTT
11	171	0.0114	TGGACGCAGCAGGCAGAGATGCCAACCCgCTGGCCGGCTACCGGATCGGCAAAACCCTTGGCATCGGGTCCTTTGGTAAGGTGAAGATCGCCGAGCATATAATTACGGGCCACAAGGTCGCAA	ATATAATTACGGGCCACAAGGTCGCAATCAAGATCCTCAATCGCCGTAAGATCAAGAGCATGGAGATGGAAGAGAAAGGTCTGCGATCGCTCACTCTGTTCAGAAAGCTTGTT
12	145	0.0097	TGGACGCAGCAGGCAGAGATGCCAACCCgCTGGCCGGCTACCGGATCGGCAAAACCCTcGGCATCGGGTCCTTTGGTAAGGTGAAGATCGCCGAGCATATAATTACGGGCCACAAGGTtGCAA	ATATAATTACGGGCCACAAGGTtGCAATCAAGATCCTCAATCGCCGTAAGATCAAGAGCATGGAGATGGAAGAGAAAGGTCTGCGATCGCTCACTCTGTTCAGAAAGCTTGTT
13	139	0.0093	TGGACGCAGCAGGCAGAGATGCCAACCCCCTGGCCGGCTACCGGATCGGCAAAACCCTcGGCATCGGGTCCTTTGGTAAGGTGAAGATCGCCGAGCATATAATTACGGGCCACAAGGTCGCAA	ATATAATTACGGGCCACAAGGTCGCAATCAAGATCCTCAATCGCCGTAAGATCAAGAGCATGGAGATGGAAGAGAAAGGtTggTCATCGCTCAtTCTGTTCAGAAAGCTTGTT
14	137	0.0092	TGGACGCAGCAGGCAGAGATGCCAACCCgCTNGCCGGCTACCGGATCGGCAAAACCCTcGGCATCGGGTCCTTTGGTAAGGTGAAGATCGCCGAGCATATAATTACGGGCCACAAGGTCGCAA	ATATAATTACGGGCCACAAGGTCGCAATCAAGATCCTCAATCGCCGTAAGATCAAGAGCATGGAGATGGAAGAGAAAGGtTggTCATCGCTCAtTCTGTTCAGAAAGCTTGTT
15	136	0.0091	TGGACGCAGCAGGCAGAGATGCCAACCCCCTGGCCGGCTACCGGATCGGCAAAACCCTTGGCATCGGGTCCTTTGGTAAGGTGAAGATCGCCGAGCATATAATTACGGGCCACAAGGTCGCAA	ATATAATTACGGGCCACAAGGTCGCAATCAAGATCCTCAATCGCCGTAAGATCAAGAGCATGGAGATGGAAGAGAAAGGTcggTCATCGCTCACTtTGTTCAGAAAGCTTGTT
16	123	0.0082	TGGACGCAGCAGGCAGAGATGCCAACCCgCTNGCCGGCTACCGGATCGGCAAAACCCTcGGCATCGGGTCCTTTGGTAAGGTGAAGATCGCCGAGCATATAATTACGGGCCACAAGGTtGCAA	TATAATTACGGGCCACAAGGTtGCAATCAAGATCCTCAATCGCCGTAAGATCAAgAAGCATGGAGATGGAAGAGAAAGGTcggTCATCGCTCACTtTGTTCAGAAAGCTTGTT
17	100	0.0067	TGGACGCAGCAGGCAGAGATGCCAACCCCCTGGCCGGCTACCGGATCGGCAAAACCCTcGGCATCGGGTCCTTTGGTAAGGTGAAGATCGCCGAGCATATAATTACGGGCCACAAGGTtGCAA	TATAATTACGGGCCACAAGGTtGCAATCAAGATCCTCAATCGCCGTAAGATCAAgAAGCATGGAGATGGAAGAGAAAGGTcggTCATCGCTCACTtTGTTCAGAAAGCTTGTT
Cas9-3
1	3872	0.2709	TGGACGCAGCAGGCAGAGATGCCAACCCgCTGGCCGGCTACCGGATCGGCAAAACCCTcGGCATCGGGTCCTTTGGTAAGGTGAAGATCGCCGAGCATATAATTACGGGCCACAAGGTCGCAA	ATATAATTACGGGCCACAAGGTCGCAATCAAGATCCTCAATCGCCGTAAGATCAAgGCATGGAGATGGAAGAGAAAGGtTggTCATCGCTCAtTCTGTTCAGAAAGCTTGTT
2	3676	0.2572	TGGACGCAGCAGGCAGAGATGCCAACCCCCTGGCCGGCTACCGGATCGGCAAAACCCTTGGCATCGGGTCCTTTGGTAAGGTGAAGATCGCCGAGCATATAATTACGGGCCACAAGGTCGCAA	ATATAATTACGGGCCACAAGGTCGCAATCAAGATCCTCAATCGCCGTAAGATCAAgGCATGGAGATGGAAGAGAAAGGTCTGCGATCGCTCACTCTGTTCAGAAAGCTTGTT
3	3062	0.2142	TGGACGCAGCAGGCAGAGATGCCAACCCgCTGGCCGGCTACCGGATCGGCAAAACCCTcGGCATCGGGTCCTTTGGTAAGGTGAAGATCGCCGAGCATATAATTACGGGCCACAAGGTtGCAA	TATAATTACGGGCCACAAGGTtGCAATCAAGATCCTCAATCGCCGTAAGATCAAgAAGCATGGAGATGGAAGAGAAAGGTcggTCATCGCTCACTtTGTTCAGAAAGCTTGTT
4	989	0.0692	TGGACGCAGCAGGCAGAGATGCCAACCCgCTGGCCGGCTACCGGATCGGCAAAACCCTcGGCATCGGGTCCTTTGGTAAGGTGAAGATCGCCGAGCATATAATTACGGGCCACAAGGTCGCAA	ATATAATTACGGGCCACAAGGTCGCAATCAAGATCCTCAATCGCCGTAAGATCAAGAGCATGGAGATGGAAGAGAAAGGTCTGCGATCGCTCACTCTGTTCAGAAAGCTTGTT
5	588	0.0411	TGGACGCAGCAGGCAGAGATGCCAACCCCCTGGCCGGCTACCGGATCGGCAAAACCCTTGGCATCGGGTCCTTTGGTAAGGTGAAGATCGCCGAGCATATAATTACGGGCCACAAGGTCGCAA	ATATAATTACGGGCCACAAGGTCGCAATCAAGATCCTCAATCGCCGTAAGATCAAGAGCATGGAGATGGAAGAGAAAGGtTggTCATCGCTCAtTCTGTTCAGAAAGCTTGTT
6	321	0.0225	TGGACGCAGCAGGCAGAGATGCCAACCCCCTGGCCGGCTACCGGATCGGCAAAACCCTTGGCATCGGGTCCTTTGGTAAGGTGAAGATCGCCGAGCATATAATTACGGGCCACAAGGTtGCAA	TATAATTACGGGCCACAAGGTtGCAATCAAGATCCTCAATCGCCGTAAGATCAAgAAGCATGGAGATGGAAGAGAAAGGTcggTCATCGCTCACTtTGTTCAGAAAGCTTGTT
7	191	0.0134	TGGACGCAGCAGGCAGAGATGCCAACCCCCTNGCCGGCTACCGGATCGGCAAAACCCTTGGCATCGGGTCCTTTGGTAAGGTGAAGATCGCCGAGCATATAATTACGGGCCACAAGGTCGCAA	ATATAATTACGGGCCACAAGGTCGCAATCAAGATCCTCAATCGCCGTAAGATCAAGAGCATGGAGATGGAAGAGAAAGGTCTGCGATCGCTCACTCTGTTCAGAAAGCTTGTT
8	190	0.0133	TGGACGCAGCAGGCAGAGATGCCAACCCgCTNGCCGGCTACCGGATCGGCAAAACCCTcGGCATCGGGTCCTTTGGTAAGGTGAAGATCGCCGAGCATATAATTACGGGCCACAAGGTCGCAA	ATATAATTACGGGCCACAAGGTCGCAATCAAGATCCTCAATCGCCGTAAGATCAAGAGCATGGAGATGGAAGAGAAAGGtTggTCATCGCTCAtTCTGTTCAGAAAGCTTGTT
9	171	0.012	TGGACGCAGCAGGCAGAGATGCCAACCCgCTGGCCGGCTACCGGATCGGCAAAACCCTTGGCATCGGGTCCTTTGGTAAGGTGAAGATCGCCGAGCATATAATTACGGGCCACAAGGTCGCAA	ATATAATTACGGGCCACAAGGTCGCAATCAAGATCCTCAATCGCCGTAAGATCAAGAGCATGGAGATGGAAGAGAAAGGTCTGCGATCGCTCACTCTGTTCAGAAAGCTTGTT
10	169	0.0118	TGGACGCAGCAGGCAGAGATGCCAACCCCCTGGCCGGCTACCGGATCGGCAAAACCCTTGGCATCGGGTCCTTTGGTAAGGTGAAGATCGCCGAGCATATAATTACGGGCCACAAGGTCGCAA	TATAATTACGGGCCACAAGGTCGCAATCAAGATCCTCAATCGCCGTAAGATCAAgAAGCATGGAGATGGAAGAGAAAGGTcggTCATCGCTCACTtTGTTCAGAAAGCTTGTT
11	144	0.0101	TGGACGCAGCAGGCAGAGATGCCAACCCCCTGGCCGGCTACCGGATCGGCAAAACCCTcGGCATCGGGTCCTTTGGTAAGGTGAAGATCGCCGAGCATATAATTACGGGCCACAAGGTCGCAA	ATATAATTACGGGCCACAAGGTCGCAATCAAGATCCTCAATCGCCGTAAGATCAAGAGCATGGAGATGGAAGAGAAAGGtTggTCATCGCTCAtTCTGTTCAGAAAGCTTGTT
12	135	0.0094	TGGACGCAGCAGGCAGAGATGCCAACCCgCTGGCCGGCTACCGGATCGGCAAAACCCTcGGCATCGGGTCCTTTGGTAAGGTGAAGATCGCCGAGCATATAATTACGGGCCACAAGGTtGCAA	ATATAATTACGGGCCACAAGGTtGCAATCAAGATCCTCAATCGCCGTAAGATCAAGAGCATGGAGATGGAAGAGAAAGGtTggTCATCGCTCAtTCTGTTCAGAAAGCTTGTT
13	134	0.0094	TGGACGCAGCAGGCAGAGATGCCAACCCgCTGGCCGGCTACCGGATCGGCAAAACCCTcGGCATCGGGTCCTTTGGTAAGGTGAAGATCGCCGAGCATATAATTACGGGCCACAAGGTCGCAA	TATAATTACGGGCCACAAGGTCGCAATCAAGATCCTCAATCGCCGTAAGATCAAgAAGCATGGAGATGGAAGAGAAAGGtTggTCATCGCTCAtTCTGTTCAGAAAGCTTGTT
14	127	0.0089	TGGACGCAGCAGGCAGAGATGCCAACCCCCTGGCCGGCTACCGGATCGGCAAAACCCTcGGCATCGGGTCCTTTGGTAAGGTGAAGATCGCCGAGCATATAATTACGGGCCACAAGGTtGCAA	TATAATTACGGGCCACAAGGTtGCAATCAAGATCCTCAATCGCCGTAAGATCAAgAAGCATGGAGATGGAAGAGAAAGGTcggTCATCGCTCACTtTGTTCAGAAAGCTTGTT
15	122	0.0085	TGGACGCAGCAGGCAGAGATGCCAACCCgCTGGCCGGCTACCGGATCGGCAAAACCCTcGGCATCGGGTCCTTTGGTAAGGTGAAGATCGCCGAGCATATAATTACGGGCCACAAGGTCGCAA	TATAATTACGGGCCACAAGGTCGCAATCAAGATCCTCAATCGCCGTAAGATCAAgAAGCATGGAGATGGAAGAGAAAGGTcggTCATCGCTCACTtTGTTCAGAAAGCTTGTT
16	122	0.0085	TGGACGCAGCAGGCAGAGATGCCAACCCgCTGGCCGGCTACCGGATCGGCAAAACCCTcGGCATCGGGTCCTTTGGTAAGGTGAAGATCGCCGAGCATATAATTACGGGCCACAAGGTtGCAA	TATAATTACGGGCCACAAGGTtGCAATCAAGATCCTCAATCGCCGTAAGATCAAgAAGCATGGAGATGGAAGAGAAAGGtTggTCATCGCTCAtTCTGTTCAGAAAGCTTGTT
17	97	0.0068	TGGACGCAGCAGGCAGAGATGCCAACCCgCTGGCCGGCTACCGGATCGGCAAAACCCTcGGCATCGGGTCCTTTGGTAAGGTGAAGATCGCCGAGCATATAATTACGGGCCACAAGGTCGCAA	ATATAATTACGGGCCACAAGGTCGCAATCAAGATCCTCAATCGCCGTAAGATCAAGAGCATGGAGATGGAAGAGAAAGGTcggTCATCGCTCACTtTGTTCAGAAAGCTTGTT
18	93	0.0065	TGGACGCAGCAGGCAGAGATGCCAACCCgCTNGCCGGCTACCGGATCGGCAAAACCCTcGGCATCGGGTCCTTTGGTAAGGTGAAGATCGCCGAGCATATAATTACGGGCCACAAGGTtGCAA	TATAATTACGGGCCACAAGGTtGCAATCAAGATCCTCAATCGCCGTAAGATCAAgAAGCATGGAGATGGAAGAGAAAGGTcggTCATCGCTCACTtTGTTCAGAAAGCTTGTT
19	92	0.0064	TGGACGCAGCAGGCAGAGATGCCAACCCCCTGGCCGGCTACCGGATCGGCAAAACCCTTGGCATCGGGTCCTTTGGTAAGGTGAAGATCGCCGAGCATATAATTACGGGCCACAAGGTCGCAA	ATATAATTACGGGCCACAAGGTCGCAATCAAGATCCTCAATCGCCGTAAGATCAAGAGCATGGAGATGGAAGAGAAAGGTcggTCATCGCTCACTtTGTTCAGAAAGCTTGTT

## Sheet: Supplemental Table 3
Supplemental Table 3. Differentially expressed genes (DEGs) involved in Jasmonic acid-related pathway between TaPAP6L-overexpressed plants and Fielder based on transcriptome sequencing.
Gene_id	log2FC	KEGG_Annotation	Description
TraesCS1B02G019800	5.5845	K05894	12-oxophytodienoate reductase 1-like [Aegilops tauschii subsp. tauschii]
TraesCS1D02G111900	1.6658	K00232	acyl-coenzyme A oxidase 4, peroxisomal [Aegilops tauschii subsp. tauschii]
TraesCS3D02G077200	1.70097	K10527	peroxisomal fatty acid beta-oxidation multifunctional protein [Aegilops tauschii subsp. tauschii]
TraesCS4A02G061800	4.88965	K01723	allene oxide synthase 2-like [Aegilops tauschii subsp. tauschii]
TraesCS4A02G061900	2.68769	K01723	unnamed protein product [Triticum turgidum subsp. durum]
TraesCS5A02G007900	3.51201	K00454	Lipoxygenase 2.1, chloroplastic [Triticum urartu]
TraesCS5B02G006500	3.31377	K00454	unnamed protein product [Triticum turgidum subsp. durum]
TraesCS5D02G013400	3.4284	K00454	lipoxygenase 2.1, chloroplastic [Aegilops tauschii subsp. tauschii]
TraesCS6A02G392400	1.73564	K07513	unnamed protein product [Triticum turgidum subsp. durum]
TraesCS6B02G153900	1.63169	K10527	unnamed protein product [Triticum turgidum subsp. durum]
TraesCS6B02G353200	2.78935	K05894	unnamed protein product [Triticum turgidum subsp. durum]
TraesCS6D02G010100	2.49819	K00454	lipoxygenase 2.2, chloroplastic-like [Aegilops tauschii subsp. tauschii]
TraesCS6D02G302300	2.27609	K05894	putative 12-oxophytodienoate reductase 11 [Aegilops tauschii subsp. tauschii]
TraesCS7A02G141800	2.42362	K00232	unnamed protein product [Triticum turgidum subsp. durum]
TraesCS7A02G246200	1.74448	K00454	unnamed protein product [Triticum turgidum subsp. durum]
TraesCS7A02G537100	2.78991	K05894	unnamed protein product [Triticum turgidum subsp. durum]
TraesCS7B02G044200	1.77038	K00232	acyl-coenzyme A oxidase 2, peroxisomal-like [Aegilops tauschii subsp. tauschii]
TraesCS7B02G145200	3.06397	K00454	unnamed protein product [Triticum turgidum subsp. durum]
TraesCS7B02G455300	2.93577	K05894	unnamed protein product [Triticum turgidum subsp. durum]
TraesCS7D02G143200	2.41991	K00232	acyl-coenzyme A oxidase 2, peroxisomal-like [Aegilops tauschii subsp. tauschii]
TraesCS7D02G175800	2.54888	K05894	unnamed protein product [Triticum turgidum subsp. durum]
TraesCS7D02G175900	2.07427	K05894	12-oxophytodienoate reductase 1-like isoform X1 [Aegilops tauschii subsp. tauschii]
TraesCS7D02G176000	1.65716	K05894	unnamed protein product [Triticum turgidum subsp. durum]
TraesCS7D02G244800	2.39336	K00454	probable lipoxygenase 8, chloroplastic [Aegilops tauschii subsp. tauschii]
TraesCS7D02G346400	9.05577	K00232	acyl-coenzyme A oxidase 3, peroxisomal-like [Aegilops tauschii subsp. tauschii]
TraesCS7D02G524400	2.22049	K05894	12-oxophytodienoate reductase 1-like [Aegilops tauschii subsp. tauschii]
Triticum_aestivum_newGene_24021	3.5544	K05894	unnamed protein product [Triticum turgidum subsp. durum]
TraesCS5A02G245200	-2.19214	K14506	unnamed protein product [Triticum turgidum subsp. durum]
TraesCS5B02G242700	-2.92723	K14506	unnamed protein product [Triticum turgidum subsp. durum]
TraesCS5D02G251800	-2.92427	K14506	unnamed protein product [Triticum turgidum subsp. durum]

## Sheet: Supplemental Table 4
Supplemental Table 4. All of the primers used in this study
Name	Forward primer (5'-3')	Reverse primer (5'-3')
BSMVTraesCS1A02G360300	TTAGCTAGCTGATTAATTAATGGTGAGGTGCGTTTGAAAG	CTTCCGTTGCTAGCTGAGCGGCCGCTTGCTCCCTTCTTCCCGAAT
BSMVTraesCS1A02G360400	TTAGCTAGCTGATTAATTAAGTCATCCGCTACTACCCCTC	CTTCCGTTGCTAGCTGAGCGGCCGCAGGCGGGTATGAGCTATGTC
BSMVTraesCS1A02G350500	TTAGCTAGCTGATTAATTAATCCTCCAGACACTGCACAA	CTTCCGTTGCTAGCTGAGCGGCCGCAAGGTAGCCACTGGTTGTAC
Actin	GTTCCAATCTATGAGGGATACACGC	GAACCTCCACTGAGAACAACATTACC
RT-TaSnRK1α	CCACAAGGTCGCAATCAAGA	CGACGAGCTTCTTCCTCTTG
RT-TaPAP6L	CGTCGTGGTCATCTTGCTG	AGCTTGATTTTCAGCGAGGG
Kronos331	CTGATTGGCTGTGCTTTCTG	GGTCGATTTGTCACTGAGGC
Kronos4218	TAACCGTATTTGTCACTGTGGA	ACAGAGTAACGCAAATACCTCA
Kronos4220	GGTAGAAAGCACAACCTCTCA	GGTGCTGCATAATTTGGGC
TaSnRK1α-overexpressed	GGATCCCCGGGTACCATGGATTACAAGGATGACGACGATAAGGACGCAGCAGGCAGA	TCGAGCTCTCTAGAACTAGTTCAATGGTGATGGTGATGATGAAGGACTCTCAGCTGGGT
TaPAP6L-overexpressed	GATGACGATGACAAGGGATCCGCCATGGCATCGCCGTCG	GAACGAAAGCTCTGAGCTCTCAATGGTGATGGTGATGATGTGAGACGACGAACACCCTG
TaSnRK1α_edited_1	AATAATGGTCTCAGGCGCGCCGTAAGATCAAGAGCA	GCGCCGTAAGATCAAGAGCAGTTTTAGAGCTAGAAATAGC
TaSnRK1α_edited_2	GCGATCTTCACCTTACCAACGCTTCTTGGTGCC	ATTATTGGTCTCTAAACGCGATCTTCACCTTACCAA
TaSnRK1α_edited_3	GGAGTGAGTACGGTGTGCCGACGATGGACGCAGCA	GAGTTGGATGCTGGATGGAACAAGCTTTCTGAACA
TaSnRK1α_edited_4	GGAGTGAGTACGGTGTGCTGGACGCAGCAGGCAGA	GAGTTGGATGCTGGATGGAACAAGCTTTCTGAACA
TaSnRK1α-BD	TCAGAGGAGACCTGCATATGGACGCAGCAGGCAGAGATG	CCGCTGCAGGTCGACGGATCCTCAAAGGACTCTCAGCTGG
TaSnRK1α-AD	GTACCAGATTACGCTCATATGGACGCAGCAGGCAGAGATG	CAGCTCGAGCTCGATGGATCCTCAAAGGACTCTCAGCT
TaPAP6L-AD	TACCAGATTACGCTCATATGGCCATGGCATCGCCG	AGCTCGAGCTCGATGGATCCTCATGAGACGACGAA
TaDJ-1-AD	GTACCAGATTACGCTCATATGGCGCCGTCCAAGA	AGCTCGAGCTCGATGGATCCTCAGAAGGAGACGGT
nLUC-TaSnRK1α	GACGAGCTCGGTACCATGGACGCAGCAGGC	CGAGATCTGGTCGACAAGGACTCTCAGCTG
cLUC-TaSnRK1α	TCCCGGGGCGGTACCATGGACGCAGCAGGC	GCTCTGCAGGTCGACAAGGACTCTCAGCTG
nLUC-TaPAP6L	GACGAGCTCGGTACCATGGCCATGGCATCGCCG	CGAGATCTGGTCGACTGAGACGACGAACACC
cLUC-TaDJ-1	TCCCGGGGCGGTACCATGGCGCCGTCCAAGAAGGT	GCTCTGCAGGTCGACGAACGAGACGGTGATGCCCA
pET28a-His-TaSnRK1α	GTGCCGCGCGGCAGCCATATGGACGCAGCAGGCAGAGATG	GTGGTGGTGGTGGTGCTCGAGAAGGACTCTCAGCTGGGTT
pGEX6p-GST-TaPAP6L-Flag	GGCCCCTGGGATCCATGGATTACAAGGATGACGACGATAAGGCCATGGCATCGCCGTCG	CAGTCACGATGCGGCCGCTCACTTATCGTCGTCATCCTTGTAATCTGAGACGACGAACA
Ubi::GFP-TaSnRK1α	TGGTGTTACTTCTGCAAAGCTTATGGACGCAGCAGGCAGAG	GCCCTTGCTCACCATGGATCCATGGTGATGGTGATGATGAAGGACTCTCA
Ubi::GFP-TaPAP6L	GGTGTTACTTCTGCAAAGCTTATGGATTACAAGGATGACGACGATAAGGCCAAATTCCA	TCGCCCTTGCTCACCATGGATCCGACCGTGTAAACACCAAATGCGATG
Ubi::GFP-TaDJ-1	TGTTGTTTGGTGTTACTTCTGCAAAGCTTATGGCGCCGTCCAAGAAGGTG	CCTCGCCCTTGCTCACCATGGATCCGAAGGAGACGGTGA
nEYFP-TaSnRK1α	GACTCAGATCACTCGAGATGGATTACAAGGATGACGACGATAAGGACGCAGCAGGCAGA	AGATCAGGTGGATCCTCAATGGTGATGGTGATGATGAAGGACTCTCAGCTGG
cEYFP-TaPAP6L	CCGGACTCAGATCACTCGAGATGGCCAAATTCCAGATTACAC	ACTCTAGATCAGGTGGATCCTCAGACCGTGTAAACACCAAA
BSMVTaDJ-1	TTAGCTAGCTGATTAATTAACACGGCGTTCTTTAGCTTGC	CTTCCGTTGCTAGCTGAGCGGCCGCCGTAGTCGGCACAGAGGAAG
35s::GFP-TaSnRK1α-His	CCTCGAGATGGGTACCATGCATCATCACCATCACCATGACGCAGCAGGCAGAGATGCCA	CCTTGCTCACCATACTAGTATGGTGATGGTGATGATGAAGGACTCTCAGCTGGGTTAGG
35s::GFP-TaPAP6L-Flag	CCTCGAGATGGGTACCATGGATTACAAGGATGACGACGATAAGGCCATGGCATCGCCGT	CCTTGCTCACCATACTAGTCTTATCGTCGTCATCCTTGTAATCTGAGACGACGAACACC
GST-TaPAP6L-Flag	GGCCCCTGGGATCCATGGATTACAAGGATGACGACGATAAGGCCATGGCATCGCCGTCG	CAGTCACGATGCGGCCGCTCACTTATCGTCGTCATCCTTGTAATCTGAGACGACGAACA
GST-TaSnRK1α	GGGCCCCTGGGATCCATGCATCATCACCATCACCATGACGCAGCAGGCAGAGATGCCAA	GTCACGATGCGGCCGCTCAATGGTGATGGTGATGATGAAGGACTCTCAGCTGGGTTAGGA
GST-TaGRIK1	GGGCCCCTGGGATCCATGGCAGACCTCACGGACAT	TCAGTCACGATGCGGCCGCTTATTGTACTGCTTCT
Kronos2368	TCGCTTGATGACGGATGCTC	AAGACTTCTGTTTCGGGGCA
Kronos4490	CCTGCCACGACTCACCTAAG	CGTGCAGAATCGACAGGTGT
GST-TaPAP6LR30S-Flag	CCCGCGAGCAGCAAGCGCAGCAACCTATGGC	GCTGCGCTTGCTGCTCGCGGGAGGACTAGGC
GST-TaPAP6LR38S-Flag	ACCTATGGCGGGCAAGCAGCAGCAGGAGGAG	TGCTGCTTGCCCGCCATAGGTTCCTGCGCTT
